# Supplementary material for: Reversible cold-induced lens opacity in a hibernator reveals a molecular target for treating cataracts
Source: J Clin Invest. 2024 Sep 17;134(18):e169666. doi: 10.1172/JCI169666 (PMC11405036; doi:10.1172/JCI169666)
Supplement: Supporting data values [file jci-134-169666-s211.xlsx]

## Sheet: Figure 1
Figure 1C		Awake												4°C 24h（Rat）												Rewarm 30min
	Ground Squirrel	92	99	106	106	101	73	105	122	110	100	105	75	67	49	69	55	61	50	50	55	58	46	40	55	90	98	101	95	98	100	99	106	99	106	100	102
	Rat	91	88	92	100	110	97	108	73	126	108	108	105	57	62	59	56	40	54	52	50	56	45	66	45	91	75	75	100	81	82	70	91	101	80	76	104
Figure 1D		Ground Squirrel				Rat						Ground Squirrel lens
	0min	53.89	53.62	52.76	54.11	52.74	58.89	53.62	59.42			0min	53.89	53.62	52.76	54.11
	5min	90.91	94.67	92.34	92.22	58.89	57.74	58.34	57.81			1min	53.68	54.12	54.51	54.87
	10min	98.52	95.71	99.43	96.45	64.89	63.21	64.15	62.61			2min	56.64	57.83	56.32	62.14
	15min	99.03	94.37	90.17	101.72	73.89	72.23	73.12	71.26			3min	73.76	78.78	75.29	81.86
	20min	96.56	97.32	96.19	98.42	85.67	84.23	85.15	85.01			4min	88.29	86.34	86.19	84.16
	25min	98.15	100.82	97.82	101.5	88.72	83.49	87.05	82.63			5min	90.91	94.67	92.34	92.22
	30min	97.72	103.32	97.09	102.87	88.7	83.3	88.73	83.97			6min	97.74	101.32	99.31	102.81
	35min	97.93	102.03	98.06	102.56	86.32	87.42	85.46	87.78
	40min	99.81	97.93	100.44	96.18	88.76	85.49	89.01	85.98
	45min	97.73	99.56	97.17	100.1	85.72	83.22	87.44	82.65
	50min	98.96	100.23	97.66	100.57	87.33	83.49	87.08	82.76

## Sheet: Figure 2
Figure 2D.a		NANOG			OCT4			TFAP2A			PAX6
	D0	0.83	1.01	1.05	0.92	0.98	1.16	0.1	0.37	0.3	0.2	0.09	0.12
	D9	0.39	0.62	0.65	0.08	0.16	0.35	1.09	1.06	0.76	0.85	0.81	1.15
	D13	0.05	0.08	0.07	0.1	0.12	0.18	1.2	1.45	1.57	2.26	2.71	2.58
	D21	0.08	0.04	0.05	0.12	0.03	0.06	0.47	0.58	0.59	2.17	2.23	2.2
Figure 2D.b		SIX1			CRYAA			CRYAB			CRYBB2
	D0	0.21	0.23	0.19	0.18	0.17	0.22	0.23	0.15	0.18	0.2	0.09	0.12
	D9	2.32	2.26	2.31	1.18	0.16	0.35	1.19	1.06	0.06	0.05	0.15	0.2
	D13	1.47	1.35	1.54	2.68	2.59	2.73	1.62	1.45	0.19	0.04	0.32	0.2
	D21	1.89	1.92	1.85	3.31	2.79	2.97	0.47	0.58	0.59	2.83	2.97	3.2
Figure 2D.c		BD 1-5D BD+Noggin 1-5D			BD+Noggin 1-5D
	D0	0.13	0.11	0.09	0.14	0.09	0.13
	D9	1.58	1.49	1.63	0.38	0.41	0.26
Figure 2D.d		LDN 6-9D			LDN+SB 6-9D			Noggin 6-9D
	D0	0.24	0.06	0.14	0.24	0.09	0.12	0.22	0.06	0.17
	D9	1.68	1.29	1.43	2.26	2.97	2.59	1.44	1.84	1.62
Figure 2D.e		BMP4/7 10-13D			BMP4 10-13D			BMP4+SB 10-13D
	D0	0.18	0.06	0.12	0.18	0.07	0.13	0.19	0.09	0.11
	D9	1.68	2.29	1.92	2.26	1.97	2.03	2.62	2.06	2.31

## Sheet: Figure 3
Figure 3D
Gs iLECs		0h			24h			48h
	Ub	1	1.12	0.88	5.56	6.2	4.48	5.2	4.02	6.16
HLECs		0h			24h			48h
	Ub	1.02	0.98	1	1.56	1.2	1.48	1.2	1.02	1.16
Figure 3F		0h																														24h
HLECs	CRYAA	97	88	102	101	102	105	93	100	100	111	105	101	92	105	98	94	99	108	108	103	95	99	110	98	98	94	95	100	102	103	312	320	328	336	344	352	360	368	376	384	392	400	408	416	424	366	308	316
	CRYAA(Y118D)	110	100	108	92	104	100	105	114	96	105	98	100	110	92	103	100	97	102	85	95	100	96	104	97	99	102	100	103	94	97	87	89	91	93	95	97	99	101	103	105	107	109	111	113	115	108	81	83
	CRYAB(R12G)	98	97	97	96	98	99	98	93	99	103	104	101	93	102	94	111	107	95	108	107	113	98	96	96	97	100	107	104	103	95	89	91	93	95	97	99	101	103	105	107	109	111	113	115	117	110	83	85
	CRYBB2(G149V)	98	97	97	96	98	99	98	93	99	103	104	101	93	102	94	111	107	95	108	107	113	98	96	96	97	105	100	95	103	101	85	87	89	91	93	95	97	99	101	103	105	107	109	111	113	110	79	81
	CRYGA(R48C)	92	94	95	98	99	99	99	103	101	109	109	109	102	97	111	96	102	95	97	96	96	100	99	91	109	97	100	100	100	106	78	80	82	116	86	88	90	92	94	96	98	100	102	104	106	115	141	74
		0h																														24h
Gs iLECs	CRYAA	103	93	104	104	113	86	101	104	101	104	100	97	106	96	101	95	96	94	92	113	111	99	94	102	103	96	102	105	108	109	86	122	120	126	89	114	119	115	127	106	121	133	103	100	101	112	119	112
	CRYAA(Y118D)	92	97	101	91	100	102	95	98	95	101	101	109	106	93	94	91	111	102	112	107	107	94	109	98	94	100	92	100	102	106	44	31	33	29	47	41	29	29	24	20	21	24	27	23	41	27	28	28
	CRYAB(R12G)	97	94	111	91	98	104	101	94	109	107	107	103	103	95	100	92	106	89	104	88	99	101	107	92	99	95	95	105	100	93	77	50	69	44	86	52	72	81	65	69	50	83	70	48	67	91	51	66
	CRYBB2(G149V)	102	98	104	112	101	101	92	90	109	97	100	110	92	104	101	100	98	101	103	106	102	90	109	80	110	97	109	99	88	93	85	87	89	91	93	95	97	99	101	103	105	107	109	111	113	93	64	45
	CRYGA(R48C)	111	95	95	99	97	100	91	111	101	95	102	108	94	95	111	106	100	98	110	109	105	97	101	85	96	111	104	89	100	98	89	97	49	99	20	57	78	87	89	48	81	79	86	77	66	71	72	51
Figure 3H		CRYAA(Y118D)
	1	1.07	1.01	0.94	1.07	1.07	0.98	1.06	1.03	1.03	1.07	1.03	1.08	0.8	0.9	0.93
	2	0.43	0.46	0.27	0.41	0.3	0.25	0.3	0.41	0.37	0.37	0.41	0.29	0.48	0.47	0.4
	3	0.15	0.37	0.28	0.32	0.37	0.48	0.52	0.37	0.29	0.46	0.45	0.35	0.34	0.46	0.41
	4	0.4	0.25	0.25	0.47	0.44	0.33	0.4	0.42	0.38	0.5	0.32	0.52	0.43	0.27	0.37
	5	0.47	0.37	0.36	0.5	0.49	0.42	0.28	0.52	0.41	0.27	0.28	0.32	0.3	0.35	0.44
Figure 3I		0h			24h
	αA(Y118D)	1.02	1	0.99	0.38	0.82	0.76
Figure 3J		DMSO			3MA+HN4CL
	P62	1.01	0.98	1.05	1.68	1.88	1.96
Figure 3K		DMSO			MG132
	ERK2	0.97	0.98	1.04	1.18	1.22	1.25
Figure 3L		0h			24h
	MG132	1.01	0.98	0.99	0.86	0.96	0.88
	3MA+NH4CL	1	0.94	1.02	0.28	0.65	0.63
Figure 3M-N		0h																														24h
	DMSO	90	91	98	96	106	107	105	98	103	102	94	98	102	97	106	93	100	104	94	97	96	97	110	105	98	107	95	108	103	100	77	70	81	86	62	77	77	63	41	60	78	64	76	58	73	53	70	54
	MG132	100	88	111	95	93	102	95	98	94	107	108	92	97	99	114	95	101	98	84	101	99	117	110	96	99	103	90	98	104	98	136	106	92	94	104	83	109	102	106	95	106	126	90	101	133	111	100	89
	PBS	98	97	103	115	105	94	96	102	95	96	98	99	101	97	108	94	106	94	100	100	91	100	108	94	100	100	95	100	96	115	59	49	38	61	67	49	49	45	55	57	45	55	46	38	44	55	42	59
	3MA+NH4CL	96	113	103	91	95	100	105	96	101	101	104	103	100	96	91	106	106	97	106	95	98	91	95	93	98	93	102	104	102	107	41	51	54	54	51	50	43	50	48	49	52	40	36	61	45	57	42	51
[truncated: 42 more columns]

## Sheet: Figure 4
Figure 4A		0h			24h			48h
	CRYAA	8	5	6	52	62	58	59	66	63
	CRYAB	5	8	7	12	5	8	12	9	11
	CRYBB1	12	2	7	4	21	12	8	5	7
	CRYBB2	4	9	6	12	17	15	14	8	11
	γ-crystallin	12	3	7	21	6	13	6	5	5		1.03	0.97
												1.05	0.97
Figure 4E		Cont			4°C 24h			4°C 48h				0.95	1.05
	HLECs	1	1	1.03	1.14	1.01	1.07	1.02	1.16	1.09		1.03	1.05	0.95
	Gs iLECs	1.13	0.98	1.01	2.08	1.89	2.24	1.64	1.82	1.77
Figure 4J		Vector			RNF114 KD			RNF114 KD+HA-RNF114			RNF114 KD+HA-RNF114 MU
	Ub	0.97	0.97	1.05	0.68	0.62	0.56	1.2	1.02	1.16	0.54	0.66	0.71
Figure 4K-L		Vector			RNF114 KD+HA-RNF114			RNF114 KD+HA-RNF114 MU			RNF114 KD
	CRYAA	1.03	1.05	0.95	0.85	0.84	0.78	1.03	0.97	0.98	1.1	0.96	0.99
	RNF114	1	1	1.02	5.14	4.18	4.96	5.27	4.46	4.89	0.42	0.37	0.28
		Vector			RNF114 KD+HA-RNF114			RNF114 KD+HA-RNF114 MU			RNF114 KD
	Myc-CRYAA	1.02	1	0.98	0.88	0.89	0.92	0.97	0.88	0.97	0.92	0.89	0.93
	RNF114	1	0.99	1	5.26	5.18	4.88	5.06	4.92	5.28	0.65	0.34	0.48
		Vector			RNF114 KD+HA-RNF114			RNF114 KD+HA-RNF114 MU			RNF114 KD
	Myc-CRYAA(Y118D)	0.98	0.99	1.03	0.47	0.65	0.39	0.92	0.88	1.03	1.29	1.02	0.92
	RNF114	1	1	1.03	6.12	5.43	4.96	5.02	4.68	5.09	0.35	0.39	0.32

## Sheet: Figure 5
Figure 5B		0h			24h			48h
	GS iLECs	0	1	1	4	2	3	8	5	6
	HLECs	2	4	2	56	65	61	64	59	62
	HLECs	2	1	2	6	7	6	12	5	9
	HLECs	2	4	3	48	70	55	57	66	62
Figure 5D		0h			24h
	GS iLECs	0.97	0.97	1.06	0.75	0.69	0.78
	Vector	0.92	0.97	1.02	1.1	0.99	0.95
	RNF114 WT	1.03	0.96	1.05	0.78	0.79	0.82
	RNF114 ΔC	1.01	0.96	1.05	1.12	0.89	0.98
Figure 5E		Cont			4°C 24h
	CRYAA	1	1	1.03	1.09	1.14	1.12
Figure 5G		0h			24h
	RNF114 WT	100	96	102	58	56	57
	RNF114 ΔC	101	102	97	102	103	102
		Cont			24h
	DMSO	101	100	101	42	56	51
	MG132	100	97	102	95	93	94
Figure 5H		Cont			WT			WT+MG132
	CRYAA(Y118D)	103	100	98	75	73	74	89	96	94
	RNF114	102	101	96	495	436	466	427	468	447

## Sheet: Figure 6
Figure 6A		HLEC Vector			HLEC RFP-RNF114			HLEC siRNF114			HLEC siRNF114+RNF114
	0h	1	1	1.02	0.89	0.92	0.9	1.06	1.1	1.08	1.1	1.01	1.1
	48h	0.48	0.42	0.46	0.39	0.46	0.43	0.46	0.44	0.45	0.5	0.42	0.48
Figure 6B		Gs iLEC Vector			Gs iLEC siRNF114
	0h	1	0.95	1.01	1.03	1.11	1
	12h	0.93	0.93	0.93	0.96	0.95	0.98
	24h	0.88	0.89	0.82	0.82	0.83	0.84
	48h	0.8	0.74	0.78	0.76	0.82	0.74
	72h	0.76	0.74	0.68	0.86	0.74	0.78
		HLEC Vector			HLEC RFP-RNF114
	0h	1.07	1.04	1.03	0.96	0.98	1.07
	12h	0.793	0.83	0.73	0.76	0.75	0.88
	24h	0.48	0.49	0.52	0.52	0.53	0.54
	48h	0.4	0.44	0.48	0.46	0.52	0.48
	72h	0.36	0.34	0.38	0.42	0.44	0.38
Figure 6D	Cont	106	96	103	99	102	100	96	97	97
	TAT	96	106	94	103	102	102	96	102	100
	TAT-RNF114	98	99	102	72	78	75	43	48	46
Figure 6E		Awake			4°C 24h			Rewarm 30min
	Cont	96.89	99.73	97.07	51.19	55.46	53.26	86.87	86.32	86.54
	TAT	104.7	94.1	104.7	55.82	57.32	56.66	86.49	88.37	87.31
	TAT-RNF114	96.91	104.67	96.73	53.72	56.12	54.28	96.99	95.12	95.78
Figure 6F		Cont					TAT					TAT-RNF114
	0H	3	2.5	2.5	3.5	3
	12H	3	2.5	2	3.5	3
	0H						2.5	3	3	3.5	3.5
	12H						2.5	3	2	3.5	3
	0H											2.5	3	3	3	3.5
	12H											1.5	1.5	2	1.5	1.5

## Sheet: Figure S1
Figure S1B		0h			24h
	αB	1	1	1	0.98	0.89	0.96
		0h			24h
	αB(R120G)	1	1	1	0.68	0.52	0.76
Figure S1C		Cont			4°C 24h
	αB-crystallin	1	1	1	1.09	1.14	1.09
Figure S1E		0h																														24h
	DMSO	100.4	106.74	99.26	104.44	98.25	99.21	98.53	95.66	97.59	101.08	101.58	105.48	101.28	99.02	98.92	103.06	94.36	97.74	97.94	100.03	95.23	102.33	102.19	95.53	98.73	102.51	101.54	101.87	101.9	97.41	63.76	72.82	77.9	65	72.63	67.55	77.69	73.91	54.22	74.75	68.36	73.59	72.14	71.12	65.54	71.1	68.8	71.36
	MG132	100.09	101.33	101.4	101.75	107.57	102.26	94.82	100.68	97.34	100.14	99.45	101.39	98.3	101.39	103.2	101.3	99.16	99	100.61	94.78	104.7	100.83	97.09	101.08	99.89	96.42	94.22	104.28	98.7	96.79	109.17	98.23	108.57	95.26	99.37	100.83	106.9	102.82	87.84	96.87	107.1	110.42	107.66	102.38	104.36	90.41	102.44	111.11
[truncated: 42 more columns]
